# Supplementary material for: Reanalysis of the immunological characteristics of scalp psoriasis: a cross-sectional study using Olink proteomics
Source: Front Med (Lausanne). 2026 Jul 1;13:1842465. doi: 10.3389/fmed.2026.1842465 (PMC13368496; doi:10.3389/fmed.2026.1842465)
Supplement: Supplementary file 3 [file Table_1.XLSX]

## Sheet: Sheet1
Supplementary Table 1. 28 DEPs (FC ≥ ±1.2, adjusted p-value <0.05) in the lesional skin of SP compared to healthy controls (HCs).
	Pso-L group																				Control group												log2 FC	AveExpr	adj.P.Val	FoldChange
GeneName	1	2	3	4	5	6	7	8	9	10	11	12	13	14	15	16	17	18	19	20	1	2	3	4	5	6	7	8	9	10	11	12
IL8	8.76947	2758.04	2137.98	17066	8356.13	17678.8	14776.9	20731.4	20506.6	22856.4	3475.32	20933.8	16448.2	16829.4	14606.2	1748.45	11584.5	17359.6	5386.9	2756.97	7.61493	62.4613	12.7302	59.3374	13.6015	7.28142	8.01899	4.83297	215.946	37.0615	55.2572	4.87246	8.30724	9.59231	2.2115e-10	316.759
IL-17A	NA	12.0641	23.4186	30.8276	20.8576	15.6305	59.0563	60.0362	24.3934	105.971	7.62079	66.981	32.5822	15.6484	35.5535	16.6852	21.5329	30.0674	6.74272	38.2429	1.92559	1.80196	1.92039	1.87122	NA	0.925471	1.31234	2.15698	3.70232	1.33969	0.973593	1.18255	3.35141	3.53007	2.2115e-10	10.2064
PD-L1	26.486	87.5703	108.773	251.4	168.252	132.257	227.013	285.619	153.151	505.074	75.2766	229.626	225.193	179.157	213.691	106.302	208.41	217.357	196.488	119.987	20.6673	40.6908	28.9907	34.7208	23.9644	19.4429	33.1455	28.955	48.0988	40.2384	69.6147	31.0345	2.24874	6.4892	4.72416e-08	4.75267
IL-12B	0.220731	1.43841	2.69763	17.5697	5.3516	7.78631	19.0799	17.0496	20.0745	16.8705	3.19563	23.4946	14.9707	7.46763	9.15741	17.687	18.5518	21.6897	7.36344	9.76981	0.257974	0.24392	0.227425	0.375957	0.39988	0.851896	0.358422	0.384693	NA	0.595449	1.04047	0.597541	2.80616	2.36193	1.18169e-07	6.99419
CXCL1	2.29113	269.743	414.429	9325.08	1966.06	3699.33	4918.63	14266	8104.12	16217.1	149.474	10670.6	4292.7	682.034	1558.49	297.161	2661.42	3028.29	2813.83	663.457	4.19663	3.92627	15.6413	6.62628	NA	3.92518	NA	NA	59.0645	3.75281	5.77684	NA	7.50045	8.46794	5.54119e-07	181.076
TNFRSF9	7.62639	17.4077	32.9076	26.0278	25.8469	21.3341	28.8378	27.5542	63.0022	81.0213	21.4009	33.684	42.2614	21.0886	67.2634	34.831	57.506	61.2323	87.5169	31.1058	6.01481	8.3031	5.28356	7.66646	4.17785	7.71326	7.67986	9.57611	11.9417	11.872	22.3704	6.8208	1.90118	4.41367	5.54119e-07	3.7352
CCL3	0.852009	13.6852	7.52327	12.7108	15.8312	32.0351	38.6131	56.9116	24.0971	74.8993	7.32821	17.7075	83.1474	25.9284	24.4856	17.8946	8.14881	27.9987	71.5322	13.7639	0.943778	0.871801	1.31595	0.960562	NA	2.24241	0.706813	1.41783	16.7844	0.920985	2.19363	1.31126	2.98014	3.35599	1.05345e-06	7.89063
CXCL9	7.58711	6.94127	111.992	117.754	147.771	44.2284	168.829	63.0485	33.5432	277.236	7.07024	135.897	34.0731	16.0233	57.9863	64.1741	13.5052	43.7952	147.829	23.2669	1.90899	6.93526	7.14572	8.5597	6.33371	5.96152	2.48022	2.84305	15.4437	3.33605	9.76913	14.0047	2.76812	4.54001	1.42286e-05	6.81221
OSM	NA	4.68536	3.6899	14.3713	14.1034	11.7537	11.777	75.5584	52.7947	40.1442	24.7588	50.0306	94.0737	41.84	26.3248	3.11657	14.6515	20.2301	14.4477	10.1948	0.87561	1.69358	1.04323	2.2356	0.865479	1.09242	1.21964	0.8426	70.5835	1.26668	3.10796	1.32886	2.69286	3.28869	3.0999e-05	6.46593
EN-RAGE	1.11999	20.1619	20.3445	35.8753	39.2347	37.1611	35.6253	91.9024	48.7818	83.4269	24.1741	57.3499	150.301	124.377	91.2511	26.0087	45.274	34.4932	63.3626	43.7324	9.61355	11.3396	3.37884	7.06848	3.00307	1.27724	5.42924	4.15716	99.4025	11.4426	9.15234	1.56101	2.43224	4.47039	8.88423e-05	5.39732
IL-18R1	84.8675	137.903	168.729	214.41	216.477	162.253	234.878	245.529	274.433	294.326	77.2616	207.313	189.74	171.773	435.691	257.19	220.687	465.182	153.209	130.826	93.3456	112.487	89.2586	57.1777	58.4471	27.0135	127.047	116.259	95.8183	159.267	102.451	84.0613	1.18993	7.18913	0.000114622	2.28142
CCL4	1.27822	8.04053	1.52364	2.91464	8.03819	4.09985	20.466	22.2473	6.56193	30.8178	4.35116	4.93989	161.456	12.8153	6.80073	14.8347	5.14806	32.3219	19.4453	6.66392	0.682093	1.62257	2.26662	1.60049	NA	2.95017	0.610731	1.72109	2.50222	0.712642	0.778522	1.11394	2.14761	2.64344	0.000145561	4.43095
CDCP1	177.315	166.26	283.617	339.12	429.424	312.51	335.372	369.572	302.653	463.643	154.571	373.768	253.336	382.276	448.381	345.224	371.104	370.649	225.703	210.838	182.61	207.322	217.129	145.778	60.6493	70.0732	149.151	155.365	30.332	279.015	326.702	170.97	1.09856	7.8272	0.000713495	2.1414
CD40	4598.92	7915.42	10972.7	10446.4	14442.4	9481.44	12674.2	10458.8	8917.17	17659.3	7508.51	9612.13	9950.2	9898.54	12391.3	9856.91	7454.73	13247.9	15770.5	8559.38	6145.82	5485.66	6990.5	4604.38	4760.44	4968.93	5365.1	4736.19	9113.19	7860.8	12522.5	5919.79	0.704289	13.047	0.000910742	1.62934
TNF	NA	1.78585	1.32234	3.33445	3.44177	2.57984	4.03688	10.4577	5.98811	5.5564	1.09925	7.3867	1.96229	3.78722	1.94477	1.97494	2.11502	2.61663	4.56739	3.56099	0.737523	0.850286	2.75246	1.87698	NA	1.02021	1.87881	0.48441	0.765986	1.30589	NA	0.830798	0.962432	1.74309	0.000970592	1.94859
TRAIL	31.7635	14.6364	48.2317	75.9885	77.4466	18.0184	63.5923	93.6729	26.8145	102.301	9.6029	62.6938	30.4253	58.0004	61.2751	41.0019	38.1042	35.7614	38.3268	22.6535	14.9146	23.1481	31.2228	22.8706	20.0866	8.61864	17.1096	19.8002	14.7533	22.1318	27.3845	15.1231	1.06108	4.97501	0.00183749	2.08649
IL-22 RA1	21.5674	7.86998	27.1282	29.2341	43.5548	22.5917	31.969	40.7131	33.297	30.9623	8.62814	19.9736	17.4395	25.7805	35.9236	33.5514	33.9317	46.5126	10.0128	9.59192	21.0459	10.9236	9.79748	7.51493	10.9394	3.14271	13.017	10.5904	NA	19.7479	12.4519	13.1215	1.03234	4.25489	0.00199776	2.04534
IL-17C	3.17472	4.51886	16.1117	35.4266	45.3673	16.725	60.9824	78.5751	38.9705	97.1027	8.16034	55.2354	11.7056	11.1319	11.0017	7.59716	10.1006	9.14327	8.27902	6.20934	2.5765	16.1112	4.0269	5.61988	2.48298	1.80346	3.83884	NA	NA	16.3353	2.22026	2.42992	1.76362	3.58925	0.0023405	3.39549
CD6	20.0096	23.0528	23.4278	33.3887	26.2015	30.1217	30.0314	21.1501	37.4876	93.111	29.1808	45.2655	26.3885	28.2211	46.9479	12.2476	48.0882	38.7134	99.8929	22.5693	16.7339	17.7716	18.7288	14.6001	9.07646	14.8961	10.5389	21.0088	30.0854	30.627	24.0336	18.815	0.823106	4.75212	0.00371528	1.76921
MCP-1	56.0379	82.5468	164.116	385.792	347.941	162.39	395.532	659.025	202.316	605.494	91.742	466.732	123.37	240.811	284.363	179.598	161.646	189.584	342.429	160.082	25.0073	111.659	130.095	99.152	78.4032	89.9923	43.0207	38.0649	1168.42	40.7885	70.1354	44.1432	1.44251	7.23402	0.00371528	2.71794
IL33	7.35462	51.7433	96.9904	268.493	144.599	37.0497	341.549	301.407	30.399	431.83	14.4336	251.095	14.6542	20.2297	22.6849	5.27741	15.9655	27.0887	19.8936	20.3079	28.9305	48.7912	73.1634	13.0184	3.69755	1.68602	1.26051	2.02449	NA	2.64365	4.83012	NA	2.4353	4.76382	0.00475178	5.40877
CCL20	3.23517	5.55655	21.9374	136.046	74.2073	88.8592	551.367	230.699	19.6315	260.981	1.23903	124.431	1.88588	17.046	46.734	7.41127	23.554	11.9694	3.9366	4.00516	4.80928	10.6307	4.56423	8.46964	8.42268	1.21296	1.96425	3.97248	2.13788	10.1774	2.41675	1.05763	2.3625	3.81051	0.00475178	5.14261
TNFSF14	13.2241	15.2379	20.3875	23.3809	17.7743	11.9698	26.5077	28.3597	26.7287	56.6416	13.1192	29.3392	24.8725	39.8719	45.445	12.5797	36.6345	30.5132	49.6238	17.7379	14.3438	17.6245	10.7451	11.4783	9.6705	8.36503	11.754	9.78309	44.7008	19.7213	22.6318	10.1396	0.745854	4.38515	0.00962434	1.67697
LIF-R	4.24678	2.4859	3.85775	3.68221	3.21128	1.3663	2.91654	2.12074	2.19024	3.07895	1.75523	2.95289	2.34221	4.33773	3.34468	2.9782	2.70527	5.53299	2.38318	2.54557	3.2826	5.1866	5.20349	4.62714	4.49366	3.37629	6.35367	4.17901	3.19426	4.1081	4.60407	2.75811	-0.414491	2.11673	0.00962434	0.750284
CCL19	26.3427	67.0024	108.436	247.963	97.9857	48.4603	1148.42	475.361	96.0211	546.228	7.48872	155.608	11.2013	321.876	106.685	77.9864	159.88	69.3282	78.7567	17.5404	34.3424	5.3171	18.3611	9.65717	22.1565	7.1543	32.8065	49.7961	210.237	61.9452	63.902	7.76917	1.87825	5.89471	0.00962434	3.6763
IL-1 alpha	395.984	34.1774	115.672	127.078	168.642	186.933	132.864	76.8083	79.2248	56.3667	20.2853	308.783	155.583	104.461	267.562	42.2588	95.309	145.412	78.2257	69.2019	239.794	374.116	202.475	408.72	316.02	179.09	165.967	130.02	27.5464	1061.35	122.398	441.047	-1.07736	7.13095	0.0284284	0.473895
CSF-1	65.7747	64.9731	102.04	117.168	120.835	103.334	84.5809	85.0677	132.399	116.728	87.9554	134.12	152.485	295.155	167.056	210.534	155.19	197.84	161.085	139.721	50.3835	107.968	130.107	133.711	57.0668	67.767	57.9357	63.8109	110.144	89.7824	183.82	76.9452	0.520544	6.78674	0.0410551	1.4345
CASP-8	158.781	144.655	270.415	349.166	295.21	54.9627	417.835	388.327	82.133	289.169	68.7115	201.086	69.3815	238.364	207.495	271.135	165.127	183.399	206.181	107.583	105.877	131.603	169.641	176.378	161.366	38.1849	82.977	106.725	40.7984	207.876	208.818	52.6824	0.744865	7.21604	0.0489924	1.67582
