# Supplementary material for: Reanalysis of the immunological characteristics of scalp psoriasis: a cross-sectional study using Olink proteomics
Source: Front Med (Lausanne). 2026 Jul 1;13:1842465. doi: 10.3389/fmed.2026.1842465 (PMC13368496; doi:10.3389/fmed.2026.1842465)
Supplement: Supplementary file 4 [file Table_2.XLSX]

## Sheet: Sheet1
Supplementary Table 2. Spearman correlation coefficients between differential expressed proteins and clinical parameters (ss-IGA).
	Correlation coefficient	p value
IL8	-0.263	0.2627
IL-17A	-0.173	0.4654
PD-L1	-0.201	0.3959
IL-12B	-0.218	0.3563
CXCL1	-0.206	0.383
TNFRSF9	-0.308	0.186
CCL3	-0.014	0.9522
CXCL9	-0.018	0.941
OSM	-0.17	0.4734
EN-RAGE	-0.076	0.7487
IL-18R1	-0.141	0.5535
CCL4	-0.185	0.4351
CDCP1	-0.026	0.9136
CD40	0.091	0.7017
TNF	0.054	0.8202
TRAIL	0.056	0.8135
IL-22.RA1	0.024	0.9202
IL-17C	0.071	0.7658
CD6	-0.281	0.2307
MCP-1	0.141	0.5518
IL33	0.041	0.8624
CCL20	0.276	0.2383
TNFSF14	-0.27	0.2502
LIF-R	-0.362	0.1171
CCL19	0.272	0.2458
IL-1.alpha	-0.333	0.1515
CSF-1	-0.053	0.8254
CASP-8	0.3	0.1993
