# Supplementary material for: Reanalysis of the immunological characteristics of scalp psoriasis: a cross-sectional study using Olink proteomics
Source: Front Med (Lausanne). 2026 Jul 1;13:1842465. doi: 10.3389/fmed.2026.1842465 (PMC13368496; doi:10.3389/fmed.2026.1842465)
Supplement: Supplementary file 5 [file Table_3.XLSX]

## Sheet: Sheet1
Supplementary Table 3. The expression of four main molecules (IL-4, IL-5, IL-10 and IL-13) in SP lesions (n=11) in an independent cohort using ELISA, compared with healthy scalp skin (n=5).
	IL-4						IL-5					IL-10					IL-13
	Participantnumber	Average Concentration (pg/mL)	STDEV	Intra-group Average	Intra-group STDEV	P value	Average Concentration (pg/mL)	STDEV	Intra-group Average	Intra-group STDEV	P value	Average Concentration (pg/mL)	STDEV	Intra-group Average	Intra-group STDEV	P value	Average Concentration (pg/mL)	STDEV	Intra-group Average	Intra-group STDEV	P value
Control group	1	561.416	46.9032	454.889	113.469	0.03	299.409	7.24511	200.358	84.3489	0.02	146.881	20.8969	174.634	38.6943	0.24	1503.07	97.9294	1604.18	489.384	0.42
	2	386.656	14.2883				176.919	22.3539				136.84	24.1013				1252.4	23.4871
	3	515.453	2.54157				222.137	11.162				203.252	20.4846				1812.83	62.0824
	4	289.393	7.33224				71.4073	5.85931				226.933	23.2888				1113.65	44.1837
	5	521.526	22.7094				231.916	12.7663				159.263	23.5014				2338.94	35.3311
SP-L group	1	216.921	5.20904	330.689	83.5934		48.6806	1.92731	102.976	58.9369		218.173	6.95604	197.179	31.9139		634.894	7.65665	1336.34	634.702
	2	277.874	13.5585				57.0009	9.53074				144.76	14.7247				944.04	55.3003
	3	441.542	45.5977				147.923	20.277				201.941	14.0249				1607.42	189.034
	4	366.99	11.109				142.022	12.4145				143.725	12.9081				1638.99	168.435
	5	441.918	5.54481				134.665	2.00983				172.695	0.374625				1986.14	90.1661
	6	343.625	23.0164				73.9133	13.142				206.172	6.07128				1071.31	123.678
	7	386.145	2.10371				184.338	10.0587				198.721	3.29817				2008.56	170.577
	8	302.918	5.30831				85.9518	12.8298				192.842	1.92535				1081.69	4.09432
	9	241.405	5.16078				40.5487	11.8849				240.944	0.6121				706.525	50.4112
	10	221.794	8.88364				26.9799	0.303754				226.35	1.80609				574.364	84.6415
	11	396.447	3.79631				190.715	15.3223				222.646	29.7594				2445.83	112.417
