# Supplementary material for: Reanalysis of the immunological characteristics of scalp psoriasis: a cross-sectional study using Olink proteomics
Source: Front Med (Lausanne). 2026 Jul 1;13:1842465. doi: 10.3389/fmed.2026.1842465 (PMC13368496; doi:10.3389/fmed.2026.1842465)
Supplement: Supplementary file 6 [file Table_4.XLSX]

## Sheet: Sheet1
Supplementary Table 4. Spearman correlation coefficients between four Th2-type molecules and clinical parameters (ss-IGA).
	Correlation coefficient	p value
IL-4	-0.78	0.0047
IL-5	-0.645	0.032
IL-10	0.088	0.7966
IL-13	-0.661	0.0269
